# Supplementary material for: Ultrasonic Welding of PEEK Plates with CF Fabric Reinforcement—The Optimization of the Process by Neural Network Simulation
Source: Materials (Basel). 2023 Mar 6;16(5):2115. doi: 10.3390/ma16052115 (PMC10004364; doi:10.3390/ma16052115)
Supplement: Supplementary file 1 [file materials-16-02115-s001.zip]

Archive with 1 entries (1 files):
- materials-2231293-supplementary.pdf
